# Supplementary material for: Onvansertib and Navitoclax Combination as a New Therapeutic Option for Mucinous Ovarian Carcinoma
Source: Int J Mol Sci. 2025 Jan 8;26(2):472. doi: 10.3390/ijms26020472 (PMC11765470; doi:10.3390/ijms26020472)
Supplement: Supplementary file 1 [file ijms-26-00472-s001.zip]

Archive with 1 entries (1 files):
- ijms-3306338-supplementary.pdf
